# Supplementary material for: HER2-low prevalence among Hispanic/Latino women with breast cancer: A systematic review and meta-analysis
Source: PLoS One. 2024 Dec 12;19(12):e0315287. doi: 10.1371/journal.pone.0315287 (PMC11637277; doi:10.1371/journal.pone.0315287)
Supplement: S2 File — (XLSX) [file pone.0315287.s003.xlsx]

## Sheet: Identified for the full-text as
Number	Study	Included	Excluded	Reason for exclusion
1	96O Adjuvant trastuzumab emtansine (T-DM1) vs trastuzumab (T) in patients (pts) with residual invasive disease after neoadjuvant therapy for HER2+ breast cancer: Subgroup analysis from KATHERINE		x	Failed to differentiate HER2 expression results between H/L and other ethnic groups
2	A retrospective population-based comparison of HER2 immunohistochemistry and fluorescence in situ hybridization in breast carcinomas: impact of 2007 American Society of Clinical Oncology/College of American Pathologists criteria		x	Failed to differentiate HER2 expression results between H/L and other ethnic groups
3	Admixture mapping and gene expressionanalysis to identify candidate genes associated with HER2 positive breast cancer in Latinas		x	Failed to differentiate HER2 expression results between H/L and other ethnic groups
4	Agreement between incisional and excisional biopsies for hormone receptors and her2 in breast cancer		x	Failed to differentiate HER2 expression results between H/L and other ethnic groups
5	Assessment of HER-2 status in invasive breast cancer in Brazil	x
6	Association between immunohistochemical expression of topoisomerase IIalpha, HER2 and hormone receptors and response to primary chemotherapy in breast cancer		x	Failed to differentiate HER2 expression results between H/L and other ethnic groups
7	Characterization of HER2-low breast tumors among a cohort of Colombian women	x
8	Chromogenic in situ hybridization compared with other approaches to evaluate HER2/neu status in breast carcinomas		x	Failed to differentiate HER2 expression results between H/L and other ethnic groups
9	Clinical outcomes of de novo metastatic HER2-low breast cancer: a National Cancer Database Analysis	x
10	Clinical relevance of ErbB-2/HER2 nuclear expression in breast cancer		x	Failed to differentiate HER2 expression results between H/L and other ethnic groups
11	Clinical significance of Akt and HER2/neu overexpression in African-American and Latina women with breast cancer		x	Failed to differentiate HER2 expression results between H/L and other ethnic groups
12	Clinicopathologic Characteristics and Prognosis of ERBB2-Low Breast Cancer Among Patients in the National Cancer Database	x
13	Comparative analysis of six different antibodies against Her2 including the novel rabbit monoclonal antibody (SP3) and chromogenic in situ hybridisation in breast carcinomas		x	Failed to differentiate HER2 expression results between H/L and other ethnic groups
14	Comprehensive genomic characterization of HER2-low and HER2-0 breast cancer		x	Failed to differentiate HER2 expression results between H/L and other ethnic groups
15	Coordinated expression of ER, PR and HER2 define different prognostic subtypes among poorly differentiated breast carcinomas		x	Failed to differentiate HER2 expression results between H/L and other ethnic groups
16	Coordinated expression of oestrogen and androgen receptors in HER2-positive breast carcinomas: impact on proliferative activity		x	Failed to differentiate HER2 expression results between H/L and other ethnic groups
17	Correlation between Oncotype DX, Predict, and Nottingham Prognostic Index on HR+, HER2- early breast cancer treatment: The current value of molecular testing		x	Failed to differentiate HER2 expression results between H/L and other ethnic groups
18	Determination of the HER2 amplification status by in situ fluorescent hybridization and concordance with immunohistochemistry for breast cancer samples in Colombia	x
19	Epidemiology and Prognosis of HER2- Low Breast Cancer (BC) in the National Cancer Data Base (NCDB)		x	Failed to differentiate HER2 expression results between H/L and other ethnic groups
20	ER, PR, and HER2 assessment in Hispanic women with breast cancer: A comparison between IHC and AQUA technology		x	Failed to differentiate HER2 expression results between H/L and other ethnic groups
21	Evaluación de la expresión de PD-L1 (sp142) en tejido tumoral en pacientes con cáncer de mama HER2-low y su relación con factores clínico-patológicos: un estudio de corte transversal	x
22	Evaluation of ER, PR and HER2 markers by flow cytometry for breast cancer diagnosis and prognosis		x	Failed to differentiate HER2 expression results between H/L and other ethnic groups
23	Exploring Real-World HER2-Low Data in Early-Stage Triple-Negative Breast Cancer: Insights and Implications		x	Failed to differentiate HER2 expression results between H/L and other ethnic groups
24	Frequency and prognosis of HER2-low status in Mexican patients with metastatic breast cancer	x
25	Her2 and hormonal receptor analysis in breast cancer synchronic node metastases could add therapeutic information		x	Failed to differentiate HER2 expression results between H/L and other ethnic groups
26	HER2 in situ hybridization in breast cancer: clinical implications of polysomy 17 and genetic heterogeneity		x	Failed to differentiate HER2 expression results between H/L and other ethnic groups
27	HER2 testing in breast carcinoma: Very low concordance rate between reference and local laboratories in Brazil	x
28	HER2‑low status and response to neoadjuvant chemotherapy in HER2 negative early breast cancer	x
29	High agreement between whole slide imaging and optical microscopy for assessment of HER2 expression in breast cancer: whole slide imaging for the assessment of HER2 expression		x	Failed to differentiate HER2 expression results between H/L and other ethnic groups
30	High concordance of SP3 rabbit monoclonal antibody with FISH to evaluate HER2 in breast carcinoma		x	Failed to differentiate HER2 expression results between H/L and other ethnic groups
31	Immune modulation of pathologic complete response after neoadjuvant HER2-directed therapies in the NeoSphere trial		x	Failed to differentiate HER2 expression results between H/L and other ethnic groups
32	Immunoexpression of HER2 pathway related markers in HER2 invasive breast carcinomas treated with trastuzumab		x	Failed to differentiate HER2 expression results between H/L and other ethnic groups
33	Low and Ultra-Low HER2 in Human Breast Cancer: An Effort to Define New Neoplastic Subtypes		x	Failed to differentiate HER2 expression results between H/L and other ethnic groups
34	Macrodissection prior to closed system RT-qPCR is not necessary for estrogen receptor and HER2 concordance with IHC/FISH in breast cancer		x	Failed to differentiate HER2 expression results between H/L and other ethnic groups
35	Prevalence of HER2-low and HER2-zero subgroups and correlation with response to neoadjuvant chemotherapy (NACT) in patients with HER2-negative breast cancer	x
36	Prevalence of HER2-low and HER2-zero subgroups and correlation with response toneoadjuvant chemotherapy (NACT) in patients withHER2-negative breast cancer		x	Failed to differentiate HER2 expression results between H/L and other ethnic groups
37	Proficiency assessment of HER2-low breast cancer scoring with the Ventana PATHWAY 4B5 and Dako HercepTest HER2 assays and the impact of pathologist training		x	Failed to differentiate HER2 expression results between H/L and other ethnic groups
38	Prognostic factors impacting survival in early HER2-positive breast cancer (BC): Results from a 1,142 patients database study		x	Studies that exclusively included HER2-positive cases
39	Prognóstico e Características Clínico Patológicas do Câncer de Mama HER2-Low com Receptores Hormonais Negativos	x
40	Qualification of a multiplexed tissue imaging assay and detection of novel patterns of HER2 heterogeneity in breast cancer		x	Failed to differentiate HER2 expression results between H/L and other ethnic groups
41	Rabbit antibodies for hormone receptors and HER2 evaluation in breast cancer		x	Failed to differentiate HER2 expression results between H/L and other ethnic groups
42	Real world patterns of care in HER2-overexpressing breast cancer: Results of a survey of TEACH clinical trial investigators in 2011		x	Studies that exclusively included HER2-positive cases
43	Real-Time RT-PCR Analysis for Evaluating the Her2/neu Status in Breast Cancer		x	Some discrepancies between the text and the results in the tables
44	Relationship between tumor biomarkers and efficacy in MARIANNE, a phase III study of trastuzumab emtansine ± pertuzumab versus trastuzumab plus taxane in HER2-positive advanced breast cancer		x	Studies that exclusively included HER2-positive cases
45	Retrospective Analysis of HER2+ Breast Cancer Outcomes at a County Hospital: Do Published Outcomes Hold up in the Real World?		x	Studies that exclusively included HER2-positive cases
46	Selecting antibodies to detect HER2 overexpression by immunohistochemistry in invasive mammary carcinomas		x	Studies that exclusively included HER2-positive cases
47	SEntinel lymph Node biopsy for sTAging N2-N3 her2neU+ and tRiple negatIve breast cancers that unDergo nEoadjuvant systemic therapy (SENTAURIDE)		x	Studies that exclusively included HER2-positive cases
48	Six-year absolute invasive disease-free survival benefit of adding adjuvant pertuzumab to trastuzumab and chemotherapy for patients with early HER2-positive breast cancer: A Subpopulation Treatment Effect Pattern Plot (STEPP) analysis of the APHINITY (BIG 4-11) trial		x	Studies that exclusively included HER2-positive cases
49	Study the synergistic role of trastuzumab along with docetaxel in immune profiling of HER2+ breast cancer patients		x	Studies that exclusively included HER2-positive cases
50	Subsequent breast cancer among women with HER2+ disease in a large integrated healthcare system		x	Studies that exclusively included HER2-positive cases
51	Survival of patients with advanced HER2+ breast cancer Analysis of a cancer center database		x	Studies that exclusively included HER2-positive cases
52	The effect of neoadjuvant chemotherapy on hormone receptor status, HER2/neu and prolactin in breast cancer		x	Failed to differentiate HER2 expression results between H/L and other ethnic groups
53	TNFα-Induced Mucin 4 Expression Elicits Trastuzumab Resistance in HER2-Positive Breast Cancer		x	Studies that exclusively included HER2-positive cases
54	Trastuzumab deruxtecan versus treatment of physician's choice in patients with HER2-positive metastatic breast cancer (DESTINY-Breast02): a randomised, open-label, multicentre, phase 3 trial		x	Studies that exclusively included HER2-positive cases
55	Tumor Inltrating Lymphocytes in initial HER2-Low breast cancer	x
56	Tumor-Infiltrating Lymphocytes in HER2-Low Breast Cancer		x	Failed to differentiate HER2 expression results between H/L and other ethnic groups

## Sheet: All data extracted
												HER2-zero	HER2-low
Study	Name of data extractors	Date of data extraction	Inclcuded (yes/no)	Type of study	Country	Types of cancer included		Antibody used	Scoring system	Number of individuals	Mean age	IHC 0	IHC 1+	IHC2+ ISH-	HER2-zero prevalence (%)	HER2-low prevalence (%)	HER2-low associations
Pinheiro et al. 2024 (18)	DFMG	2024-05-05	yes	Cohort	Brazil	I-III		NA	ASCO/CAP guidelines (2018)	512	51	230	226	56	44.9	55.1	AW lymphovascular invasion
Peiffer et al. 2023 (19)	DFMG	2024-05-05	yes	Cohort	US/ Hispanics	Invasive		NA	NA	62.985	62.4	24.536	27.978	10.471	39.0	61.0	AW lower pCR compared to HER2 0. AW better OS for stage III and stage IV BC compared to HER2 0
Fernandes et al. 2023 (20)	DFMG	2024-05-05	yes	Cross-sectional	Brazil	Invasive stages I-III		NA	ASCO/CAP guidelines (2018)	179	55	128	51		71.5	2024-05-28	TILs levels similar to HER2 0, but lower than HER2(+) cases
Martinez-Cannon et al. 2023 (21)	DFMG	2024-05-08	yes	Cohort	Mexico	Metastatic		NA	NA	44	51	18	26		40.9	59.1	AW better OS when HR+ or if ≥2 lines of treatment received
Vargas et al. 2023 (22)	DFMG	2024-05-08	yes	Cohort	Colombia	stages I-III		NA	NA	422	NA	325	97		77.0	23.0	AW age >50, better-differentiated tumors, lower proliferation index and ER+, compared to HER2(+)
López-Altamirano et al. 2023 (23)	DFMG	2024-05-08	yes	Cross-sectional	Mexico	All		NA	ASCO/CAP guidelines (2007)	159	48.1	119	40		74.8	2024-02-25	AW a worst RFS if no neoadyuvant therapy received. High ER and PR expression AW with PD-L1 negativity. High Ki-67 expression AW PD-L1 positivity
Jiang et al. 2022 (24)	DFMG	2024-05-08	yes	Cohort	US/ Hispanics	Metastatic		NA	ASCO/CAP guidelines (2018)	1682	NA	646	1036		38.4	61.6	AW better OS compared to HER2 0
Reinert et al. 2021 (25)	DCC	2024-05-08	yes	Cohort	Brazil	All		NA	NA	331	NA	164	167		49.5	50.4	AW lower pCR rate compared to HER2 0
Moura Leite et al. 2021 (26)	DCC	2024-05-12	yes	Cohort	Brazil	All		NA	ASCO/CAP guidelines (2007)	855	45	570	181	104	66.7	33.3	NAW OS nor RFS compared to Her2 0
Arias et al. 2017 (27)	DCC	2024-05-12	yes	Cross-sectional	Brazil	Invasive		Anti-HER-2 antibody PATHWAY ® (4B5)	ASCO/CAP guidelines (2007)	1.029	55.4	627	313	89	60.9	39.1	None
Plata et al. 2013 (28)	LM	2024-05-08	yes	Cross-sectional	Colombia	Invasive		Herceptest methodology (Dako K5204)	ASCO/CAP guidelines (2007)	2.709	NA	1145	613	951	42.3	57.7	None
Wludarski et al 2011 (29)	LM	2024-05-08	yes	Cross-sectional	Brazil	Invasive		Antibody SP3 (code RM-9103-S, NeoMarkers, Lab Vision Corp, Fremont, CA)	ASCO/CAP guidelines (2007)	651	NA	209	148	294	32.1	67.9	None
